# Supplementary material for: Oxidative Damage Induced by Phototoxic Pheophorbide a 17-Diethylene Glycol Ester Encapsulated in PLGA Nanoparticles
Source: Antioxidants (Basel). 2021 Dec 13;10(12):1985. doi: 10.3390/antiox10121985 (PMC8750000; doi:10.3390/antiox10121985)
Supplement: Supplementary file 1 [file antioxidants-10-01985-s001.zip]

Archive with 1 entries (1 files):
- antioxidants-1451843-supplementary.pdf
